# Supplementary material for: Linkage and association mapping reveals the genetic basis of brown fibre (Gossypium hirsutum)
Source: Plant Biotechnol J. 2018 Mar 24;16(9):1654–66. doi: 10.1111/pbi.12902 (PMC6097129; doi:10.1111/pbi.12902)
Supplement: Supplementary file 2 — Table S1 Chi‐square test in the F2 population across three years. Table S2 Calculation of recombination rates. Table S3 Information for the 100 brown fibre accessions (G. hirsutum). Table S4 Information for the 109 white fibre accessions (G. hirsutum). Table S5 PCA of 209 accessions. Table S6 Haploid analysis of Hap1. Table S7 Haploid analysis of Hap2. Table S8 Polymorphisms of Gh_A07G2341 in the 209‐accession panel. Table S9 SNP density and LD across 26 chromosomes. Table S10 Analysis of variance (ANOVA) results of the shade index (SI). Table S11 Haploid analysis of Hap3. Table S12 Haploid analysis of Hap4. Table S13 Epistatic analysis between qBF‐A07‐2 and qBF‐A07‐1. Table S14 SNPs with F ST > 0.5 between dark brown and white fibre cotton. Table S15 SNPs with F ST > 0.5 between light brown and white fibre cotton. Table S16 Statistics for the association panel with BLUP. Table S17 GWAS of the 121‐accession panel. Table S18 QTLs analysis of cultivars. Table S19 Primers employed in this research. Table S20 Summary of the NCBI accessions for all the re‐sequencing data in this study. [file PBI-16-1654-s001.xls]

## Sheet: Table S1
Table S1. Chi-square test in the F2 population across three years
Location	Year	White	Light brown	Dark brown	Total	P-value
Huazhong Agricultural Universtiy	2015	64	123	56	243	0.8663
Sanya, Hainan	2016	426	741	411	1578	0.2173
Huazhong Agricultural Universtiy	2016	529	1124	516	2169	0.4673
Total		1019	1988	983	3990	0.844
P-value obtained from the Chi-sqr test at the Mendelian segregation ration 1:2:1 (white : light brown : dark brown)

## Sheet: Table S2
Table S2. Calculation of recombination rates
Region	Recombination (cM/M)	Detection of abnormal region
SSR182 - SSR225	1.071	normal
SSR225 - SSR241	0	cosegregation
SSR241 - SSR273	0	cosegregation
SSR273 - snp140	0	cosegregation
snp140 - utr_0143down	0	cosegregation
utr_0143down - utr_0162up	27.4683	recombination hotspot
utr_0162up - SSR399	20.4313	recombination hotspot
SSR399 - HAU1279	45.4929	recombination hotspot
Chromosome A07	1.36	normal

## Sheet: Table S3
Table S3. Information for the 100 brown fibre accessions (G. hirsutum)
Accession No.	Germplasm name	Region	Origin	Type	Pedigree
Z1	unknown	China	Introduction from breeding institute in China	dark brown	unknown
Z2	unknown	China	Introduction from breeding institute in China	dark brown	unknown
Z3	unknown	China	Introduction from breeding institute in China	light brown	unknown
Z4	unknown	China	Introduction from breeding institute in China	dark brown	unknown
Z5	unknown	China	Introduction from breeding institute in China	light brown	unknown
Z6	unknown	China	Introduction from breeding institute in China	light brown	unknown
Z7	unknown	China	Introduction from breeding institute in China	dark brown	unknown
Z8	unknown	China	Introduction from breeding institute in China	light brown	unknown
Z9	unknown	China	Introduction from breeding institute in China	light brown	unknown
Z10	unknown	China	Introduction from breeding institute in China	light brown	unknown
Z11	unknown	China	Introduction from breeding institute in China	dark brown	unknown
Z12	unknown	China	Introduction from breeding institute in China	dark brown	unknown
Z13	unknown	China	Introduction from breeding institute in China	dark brown	unknown
Z14	unknown	China	Introduction from breeding institute in China	dark brown	unknown
Z15	unknown	China	Introduction from breeding institute in China	light brown	unknown
Z16	unknown	China	Introduction from breeding institute in China	light brown	unknown
Z17	unknown	China	Introduction from breeding institute in China	dark brown	unknown
Z18	unknown	China	Introduction from breeding institute in China	dark brown	unknown
Z19	unknown	China	Introduction from breeding institute in China	dark brown	unknown
Z20	unknown	China	Introduction from breeding institute in China	dark brown	unknown
Z21	unknown	China	Introduction from breeding institute in China	dark brown	unknown
Z22	unknown	China	Introduction from breeding institute in China	dark brown	unknown
Z23	unknown	China	Introduction from breeding institute in China	dark brown	unknown
Z24	unknown	China	Introduction from breeding institute in China	dark brown	unknown
Z25	unknown	China	Introduction from breeding institute in China	dark brown	unknown
Z26	unknown	China	Introduction from breeding institute in China	dark brown	unknown
Z27	unknown	China	Introduction from breeding institute in China	dark brown	unknown
Z28	unknown	China	Introduction from breeding institute in China	light brown	unknown
Z29	unknown	China	Introduction from breeding institute in China	dark brown	unknown
Z30	unknown	China	Introduction from breeding institute in China	light brown	unknown
Z31	unknown	China	Introduction from breeding institute in China	dark brown	unknown
Z32	unknown	China	Introduction from breeding institute in China	dark brown	unknown
Z33	unknown	China	Introduction from breeding institute in China	light brown	unknown
Z34	unknown	China	Introduction from breeding institute in China	dark brown	unknown
Z35	unknown	China	Introduction from breeding institute in China	light brown	unknown
Z36	unknown	China	Introduction from breeding institute in China	light brown	unknown
Z37	unknown	China	Introduction from breeding institute in China	light brown	unknown
Z38	unknown	China	Introduction from breeding institute in China	light brown	unknown
Z39	unknown	China	Introduction from breeding institute in China	light brown	unknown
Z40	unknown	China	Introduction from breeding institute in China	light brown	unknown
Z41	unknown	China	Introduction from breeding institute in China	dark brown	unknown
Z42	unknown	China	Introduction from breeding institute in China	light brown	unknown
Z43	unknown	China	Introduction from breeding institute in China	light brown	unknown
Z44	unknown	China	Introduction from breeding institute in China	light brown	unknown
Z45	unknown	China	Introduction from breeding institute in China	light brown	unknown
Z46	unknown	China	Introduction from breeding institute in China	light brown	unknown
Z47	unknown	China	Introduction from breeding institute in China	light brown	unknown
Z48	unknown	China	Introduction from breeding institute in China	dark brown	unknown
Z49	unknown	China	Introduction from breeding institute in China	dark brown	unknown
Z50	unknown	China	Introduction from breeding institute in China	dark brown	unknown
Z51	unknown	China	Introduction from breeding institute in China	light brown	unknown
Z52	Zong s9B12	Xinjiang	Institute of Cotton Research of Chinese Academy of Agricultural Sciences	light brown	unknown
Z53	Zong 12-3	Xinjiang	Chinese Colored Cotton Group	light brown	unknown
Z54	Xincaimian 29	Xinjiang	Institute of Cotton Research, Shihezi Academy of Agricultural Sciences	light brown	unknown
Z55	Zong 2394	Xinjiang	Chinese Colored Cotton Group	light brown	unknown
Z56	Bocai 17	Xinjiang	Institute of Agricultural Research of the Fifth Division in Xinjiang	light brown	unknown
Z57	Zong 12-6	Xinjiang	Chinese Colored Cotton Group	light brown	unknown
Z58	Zong 1338	Xinjiang	Chinese Colored Cotton Group	light brown	unknown
Z59	Zong 1299	Xinjiang	Chinese Colored Cotton Group	light brown	unknown
Z60	Zong 1282	Xinjiang	Chinese Colored Cotton Group	light brown	unknown
Z61	Xincaimian 28	Xinjiang	Institute of Cotton Research, Shihezi Academy of Agricultural Sciences	light brown	unknown
Z62	Jinkenzong 6	Xinjiang	Institute of Cotton of Academy of Agricultural and Reclamation Science	light brown	unknown
Z63	Zong 2311	Xinjiang	Chinese Colored Cotton Group	light brown	unknown
Z64	Zong s9B11	Xinjiang	Institute of Cotton Research of Chinese Academy of Agricultural Sciences	light brown	unknown
Z65	Jinkenzong 7	Xinjiang	Institute of Cotton of Academy of Agricultural and Reclamation Science	light brown	unknown
Z66	Xincaimian 1	Xinjiang	Chinese Colored Cotton Group	light brown	unknown
Z67	unknown	Xinjiang	Chinese Colored Cotton Group	dark brown	unknown
Z68	Xincaimian10	Xinjiang	Institute of Cotton Research, Shihezi Academy of Agricultural Sciences	light brown	Zhong 394 × Huangrongmian
Z69	Xincaimian 13	Xinjiang	Institute of Cotton Research, Shihezi Academy of Agricultural Sciences	light brown	Shicai 1 × USA 8073
Z70	Xincaimian 14	Xinjiang	Institute of Agricultural Research of the Seventh Division in Xinjiang	light brown	Zong 2-63
Z71	unknown	Xinjiang	Chinese Colored Cotton Group	light brown	unknown
Z72	Xincaimian 23	Xinjiang	Institute of Cotton Research, Shihezi Academy of Agricultural Sciences	light brown	03Y-1 × Shicai 01-5-46
Z73	Shicai 1	Xinjiang	Institute of Cotton Research, Shihezi Academy of Agricultural Sciences	light brown	White cotton 953 × Zong 037
Z74	Shicai 4	Xinjiang	Institute of Cotton Research, Shihezi Academy of Agricultural Sciences	light brown	White cotton 822 × Zong 402
Z75	Shicai 6	Xinjiang	Institute of Cotton Research, Shihezi Academy of Agricultural Sciences	light brown	White cotton K1 × Zong 988
Z76	Shicai 8	Xinjiang	Institute of Cotton Research, Shihezi Academy of Agricultural Sciences	light brown	White cotton P7539 × Zong 620
Z77	Bocai 2	Xinjiang	Institute of Agricultural Research of the Fifth Division in Xinjiang	light brown	unknown
Z78	Bocai 5	Xinjiang	Institute of Agricultural Research of the Fifth Division in Xinjiang	light brown	unknown
Z79	Bocai 6	Xinjiang	Institute of Agricultural Research of the Fifth Division in Xinjiang	light brown	unknown
Z80	Bocai 9	Xinjiang	Institute of Agricultural Research of the Fifth Division in Xinjiang	light brown	unknown
Z81	Bocai 10	Xinjiang	Institute of Agricultural Research of the Fifth Division in Xinjiang	light brown	unknown
Z82	Bocai 13	Xinjiang	Institute of Agricultural Research of the Fifth Division in Xinjiang	light brown	unknown
Z83	Xincaimian 20	Xinjiang	Institute of Agricultural Research of the Fifth Division in Xinjiang	light brown	Zong 97-2,
Z84	Xincaimian 22	Xinjiang	Shihezi University	light brown	White cotton 19A × Caimian 200
Z85	Kenzong 2	Xinjiang	Institute of Cotton of Academy of Agricultural and Reclamation Science	light brown	unknown
Z86	Kenzong 4	Xinjiang	Institute of Cotton of Academy of Agricultural and Reclamation Science	light brown	unknown
Z87	Xincaimian 18	Xinjiang	Institute of Cotton of Academy of Agricultural and Reclamation Science	light brown	Caizong6 × Shicai 1
Z88	Xincaimian 25	Xinjiang	Chinese Colored Cotton Group	light brown	White 9805 × Xincaimian2
Z89	Xincaimian 21	Xinjiang	Chinese Colored Cotton Group	light brown	Mutant Upland cotton 0-7 × Miancai 167
Z90	Xincaimian 19	Xinjiang	Chinese Colored Cotton Group	light brown	S543 × Xincaimian 1
Z91	Xincaimian 5	Xinjiang	Chinese Colored Cotton Group	dark brown	Xinluzao 7 × Zong 9802
Z92	C9807	Xinjiang	Chinese Colored Cotton Group	light brown	unknown
Z93	Xincaimian 15	Xinjiang	Chinese Colored Cotton Group	light brown	9119 × Zongxu 1
Z94	Zong 470	Xinjiang	Chinese Colored Cotton Group	light brown	unknown
Z95	Xincaimian 11	Xinjiang	Chinese Colored Cotton Group	light brown	Zong 9802 × 16-1
Z96	Xincaimian 17	Xinjiang	Chinese Colored Cotton Group	light brown	Zong 9802 × Zhongmiansuo 35
Z97	01-8-52	Xinjiang	Institute of Cotton Research Shihezi Academy of Agricultural Sciences	light brown	unknown
Z98	Zhongmian 81	Xinjiang	Institute of Cotton Research of Chinese Academy of Agricultural Sciences	dark brown	Zhongmiansuo 41 × Zong 263
Z99	Ken 82C-2	Xinjiang	Institute of Cotton of Academy of Agricultural and Reclamation Science	light brown	unknown
Z100	Zong Z-1	Xinjiang	Chinese Colored Cotton Group	light brown	unknown

## Sheet: Table S4
Table S4. Information for the 109 white fibre accessions (G. hirsutum)
Accession No.	Germplasm name	Region	Origin	Phenotyping (YES/NO)
ZY1	Emian 24	YtRR	Hubei	NO
ZY2	Yumian 1	YtRR	Sichuan	NO
ZY3	Xiangmian 13	YtRR	Hunan	NO
ZY6	Yinshan 4	YRR	Henan	NO
ZY7	Junmian 1	NIR	the South of Xinjiang	NO
ZY8	Xinluzao 16	NIR	the North of Xinjiang	NO
ZY10	Zhongmiansuo 12	YRR	Henan	NO
ZY11	Ejing 1	YtRR	Hubei	YES
ZY14	Chuanmian 30	YtRR	Sichuan	NO
ZY24	Liaomian 10	NSEMR	Liaoning	YES
ZY25	Liaomian 11	NSEMR	Liaoning	NO
ZY31	Jinmian 13	YRR	Shanxi	NO
ZY32	Jinmian 18	YRR	Shanxi	YES
ZY34	Stoneville 4	USA	the United States	NO
ZY37	Jimian 3	YRR	Hebei	NO
ZY38	Jimian 8	YRR	Hebei	NO
ZY41	Jimian 12	YRR	Hebei	NO
ZY42	Jimian 91-19	YRR	Hebei	NO
ZY45	Jimian 321	YRR	Hebei	YES
ZY48	Yumian 3	YRR	Henan	NO
ZY54	Xinluzao 1	NIR	the North of Xinjiang	NO
ZY58	Xinluzao 9	NIR	the North of Xinjiang	YES
ZY61	Handan 802	YRR	Hebei	NO
ZY65	Xinluzao 32	NIR	the North of Xinjiang	YES
ZY66	Xinluzhong 3	NIR	the South of Xinjiang	NO
ZY70	Emian 3	YtRR	Hubei	YES
ZY73	Emian 6	YtRR	Hubei	NO
ZY76	Emian 11	YtRR	Hubei	NO
ZY80	Emian 15	YtRR	Hubei	NO
ZY85	Emian 20	YtRR	Hubei	NO
ZY90	Ekangmian 2	YtRR	Hubei	NO
ZY95	Ekangmian 7	YtRR	Hubei	NO
ZY98	Ekangmian 10	YtRR	Hubei	NO
ZY103	Ejing 92	YtRR	Hubei	NO
ZY106	Xuzhou 209	YtRR	Jiangsu	NO
ZY108	Xuzhou 1514	YtRR	Jiangsu	NO
ZY111	Sumian 3	YtRR	Jiangsu	NO
ZY116	Sukang 191	YtRR	Jiangsu	NO
ZY121	Simian 2	YtRR	Jiangsu	NO
ZY122	Jinmian 1	YRR	Shanxi	NO
ZY126	Daihongdai	USA	Hubei	YES
ZY134	Heishanmian 1	NSEMR	Liaoning	NO
ZY139	Keyimian 2	YRR	Hebei	YES
ZY144	Shannongfeng 6	YRR	Shandong	NO
ZY147	Ganmian 12	YtRR	Jiangxi	NO
ZY153	86-1	YRR	Beijing	NO
ZY157	Lumian 26	YRR	Shandong	NO
ZY160	Jingsimian	YRR	Shanxi	NO
ZY163	Zhongmiansuo 36	YRR	Henan	NO
ZY168	Wankangmian 9	YRR	Henan	NO
ZY171	Zhongmiansuo 10	YRR	Henan	NO
ZY178	Zhongmiansuo 19	YRR	Henan	NO
ZY179	Zhongmiansuo 20	YRR	Henan	NO
ZY187	Zhongmiansuo 27	YRR	Henan	NO
ZY190	Zhongmiansuo 32	YRR	Henan	NO
ZY192	Zhongmiansuo 34	YRR	Henan	NO
ZY198	Zhongmiansuo 45	YRR	Henan	NO
ZY199	Zhongmiansuo 49	YRR	Henan	YES
ZY208	108Ф	SU	the Soviet Union	NO
ZY210	57-681	YtRR	Sichuan	NO
ZY214	sGKmianxiang69	YRR	Henan	NO
ZY219	Beinong 1	YRR	Hebei	NO
ZY220	Binchuan 373	SCR	Yunnan	NO
ZY222	Bomian 2	YRR	Shandong	NO
ZY224	Changkangmian	YtRR	Jiangsu	NO
ZY225	Zhangyang 1	NSEMR	Liaoning	YES
ZY230	Chuanmian 239	YtRR	Sichuan	NO
ZY235	Deltapine cotton 14	USA	the United States	NO
ZY237	Dexiamian 1	USA	Shandong	NO
ZY238	Dezimian 531	USA	the United States	YES
ZY239	Dunmian 1	NIR	Gansu	NO
ZY243	Fumian 289	YRR	Henan	NO
ZY245	Ganmian 2	YtRR	Jiangxi	NO
ZY252	Guannong 1	NSEMR	Liaoning	NO
ZY256	Han 7860	YRR	Hebei	NO
ZY259	Handan 885	YRR	Hebei	NO
ZY261	Huadong 6	YtRR	Jiangsu	NO
ZY268	Jimian 1	YRR	Hebei	NO
ZY271	Jimian 7	YRR	Hebei	YES
ZY274	Jimian 15	YRR	Hebei	NO
ZY276	Jimian 20	YRR	Hebei	NO
ZY282	Jimian 169	YRR	Hebei	NO
ZY283	Jinzhong 169	YRR	Shanxi	NO
ZY286	Jiangsumian 3	YtRR	Jiangsu	NO
ZY294	Jinmian 5	YRR	Shanxi	NO
ZY297	Jinmian 9	YRR	Shanxi	NO
ZY302	Jinmian 17	YRR	Shanxi	YES
ZY306	Jinmian 25	YRR	Shanxi	NO
ZY317	Liaomian 1	NSEMR	Liaoning	NO
ZY332	Lumian 12	YRR	Shandong	YES
ZY352	Luodiantiezi	SCR	Guizhou	YES
ZY364	Qinyuan 4	YRR	Shaanxi	YES
ZY373	Shanmian 1	YRR	Shaanxi	YES
ZY381	Stoneville 2B	USA	the United States	NO
ZY408	Xiezuo 2	YtRR	Zhejiang	NO
ZY409	Xinlu 201	NIR	the South of Xinjiang	YES
ZY421	Xinluzao 31	NIR	the North of Xinjiang	NO
ZY431	Xinluzhong 18	NIR	the South of Xinjiang	NO
ZY439	Xumian 219	YtRR	Jiangsu	NO
ZY441	Yanmian 1	YtRR	Sichuan	NO
ZY447	Yumian 1	YRR	Henan	NO
ZY452	Yumian 8	YRR	Henan	NO
ZY461	Yuwu 19	YRR	Henan	NO
ZY465	Yun 87-509	YRR	Shanxi	YES
ZY485	Xinluzao 26	NIR	the North of Xinjiang	NO
ZY501	Xinluzao 46	NIR	the North of Xinjiang	NO
ZY507	Emian 22	YtRR	Hubei	YES
ZY517	Xinluzhong 20	NIR	the South of Xinjiang	NO
ZY522	Xinluzhong 41	NIR	the South of Xinjiang	NO

## Sheet: Table S5
Table S5. PCA of 209 accessions
Accession No.	PC1	PC2	Colour	Group
Z1	10.8199	27.9861	brown	Subgroup 1.1
Z2	-33.3603	7.78921	brown	Group2
Z3	-33.1826	-6.35309	brown	Group2
Z4	10.9593	25.6358	brown	Subgroup 1.1
Z5	-26.6541	-11.0712	brown	Group2
Z6	-25.32	13.3083	brown	Group2
Z7	-33.1226	-2.94622	brown	Group2
Z8	10.579	30.6726	brown	Subgroup 1.1
Z9	-35.789	-40.8107	brown	Group2
Z10	12.744	23.1588	brown	Subgroup 1.1
Z11	12.0337	36.3899	brown	Subgroup 1.1
Z12	13.2182	22.251	brown	Subgroup 1.1
Z13	-30.0451	-15.108	brown	Group2
Z14	-36.7144	-17.4383	brown	Group2
Z15	-38.8059	-37.8389	brown	Group2
Z16	15.0711	22.4393	brown	Subgroup 1.1
Z17	-34.1683	-8.55543	brown	Group2
Z18	-35.3475	5.44054	brown	Group2
Z19	-27.4212	1.70316	brown	Group2
Z20	10.0092	29.168	brown	Subgroup 1.1
Z21	-30.109	9.93892	brown	Group2
Z22	-30.3568	-0.579861	brown	Group2
Z23	-32.8839	1.30323	brown	Group2
Z24	-39.2763	11.211	brown	Group2
Z25	-30.9609	2.45419	brown	Group2
Z26	8.131	25.3201	brown	Subgroup 1.1
Z27	-33.292	6.40249	brown	Group2
Z28	-26.7462	4.72683	brown	Group2
Z29	-28.9994	10.634	brown	Group2
Z30	-40.1853	12.0286	brown	Group2
Z31	-32.3318	-22.4201	brown	Group2
Z32	-33.586	0.0986429	brown	Group2
Z33	-38.663	13.6552	brown	Group2
Z34	-29.5229	5.7001	brown	Group2
Z35	-34.485	-0.689363	brown	Group2
Z36	-41.3553	12.1863	brown	Group2
Z37	8.14033	25.436	brown	Subgroup 1.1
Z38	12.3106	17.5507	brown	Subgroup 1.1
Z39	13.119	24.9828	brown	Subgroup 1.1
Z40	8.46167	32.3672	brown	Subgroup 1.1
Z41	15.7013	22.0656	brown	Subgroup 1.1
Z42	6.69651	30.355	brown	Subgroup 1.1
Z43	-36.8581	-1.52888	brown	Group2
Z44	-39.3313	-15.9367	brown	Group2
Z45	-36.5291	-35.7846	brown	Group2
Z46	7.70736	30.9572	brown	Subgroup 1.1
Z47	-32.9909	-10.9013	brown	Group2
Z48	-29.1196	-4.41383	brown	Group2
Z49	8.58176	25.4916	brown	Subgroup 1.1
Z50	-32.1802	-13.4381	brown	Group2
Z51	-37.3491	2.69854	brown	Group2
Z52	9.57544	28.4584	brown	Subgroup 1.1
Z53	11.4777	27.4608	brown	Subgroup 1.1
Z54	16.0815	20.4951	brown	Subgroup 1.1
Z55	14.1386	22.877	brown	Subgroup 1.1
Z56	9.01642	22.3353	brown	Subgroup 1.1
Z57	7.01183	24.9703	brown	Subgroup 1.1
Z58	8.64815	29.6796	brown	Subgroup 1.1
Z59	-38.5296	6.17291	brown	Group2
Z60	-34.6501	-2.39267	brown	Group2
Z61	13.7615	20.4421	brown	Subgroup 1.1
Z62	-32.5128	7.81135	brown	Group2
Z63	13.3303	15.5166	brown	Subgroup 1.1
Z64	-35.8677	5.69533	brown	Group2
Z65	-33.425	0.805758	brown	Group2
Z66	-40.0237	4.41515	brown	Group2
Z67	-33.7021	8.49067	brown	Group2
Z68	7.58207	27.3428	brown	Subgroup 1.1
Z69	-31.9542	-9.11303	brown	Group2
Z70	-37.8566	12.2863	brown	Group2
Z71	-34.3952	16.2744	brown	Group2
Z72	-32.7907	8.51467	brown	Group2
Z73	-29.3985	-7.22985	brown	Group2
Z74	-41.7815	-24.6999	brown	Group2
Z75	8.87324	28.2926	brown	Subgroup 1.1
Z76	-33.6637	8.17279	brown	Group2
Z77	10.6391	10.7874	brown	Subgroup 1.2
Z78	-32.0606	7.35572	brown	Group2
Z79	9.89904	22.3616	brown	Subgroup 1.1
Z80	-34.0464	4.09683	brown	Group2
Z81	13.3129	16.8536	brown	Subgroup 1.1
Z82	11.6605	27.1272	brown	Subgroup 1.1
Z83	-1.18927	32.5699	brown	Subgroup 1.1
Z84	5.82531	19.3202	brown	Subgroup 1.1
Z85	8.09077	31.2326	brown	Subgroup 1.1
Z86	12.6877	23.7692	brown	Subgroup 1.1
Z87	9.44457	17.6144	brown	Subgroup 1.1
Z88	14.9425	22.926	brown	Subgroup 1.1
Z89	6.68358	31.9247	brown	Subgroup 1.1
Z90	3.0277	37.76	brown	Subgroup 1.1
Z91	12.5994	28.4185	brown	Subgroup 1.1
Z92	-30.1114	0.728801	brown	Group2
Z93	-34.7636	3.33578	brown	Group2
Z94	-31.7809	2.61062	brown	Group2
Z95	-32.7625	0.23123	brown	Group2
Z96	-38.6089	9.70022	brown	Group2
Z97	-35.7654	14.4099	brown	Group2
Z98	-30.9082	-5.92342	brown	Group2
Z99	-37.2745	-4.02616	brown	Group2
Z100	-33.6001	-10.8099	brown	Group2
ZY1	21.0623	-4.07879	white	Subgroup 1.2
ZY2	11.6407	-27.707	white	Subgroup 1.2
ZY3	16.7108	-7.39382	white	Subgroup 1.2
ZY6	20.9688	-13.7629	white	Subgroup 1.2
ZY7	14.5793	-13.7287	white	Subgroup 1.2
ZY8	18.2537	-9.84476	white	Subgroup 1.2
ZY10	1.27033	-16.1004	white	Subgroup 1.2
ZY11	18.4427	-23.9152	white	Subgroup 1.2
ZY14	-0.266797	-9.93762	white	Subgroup 1.2
ZY24	-0.0589792	-13.2395	white	Subgroup 1.2
ZY25	16.3863	1.82436	white	Subgroup 1.2
ZY31	16.0083	0.995245	white	Subgroup 1.2
ZY32	5.65983	5.05713	white	Subgroup 1.2
ZY34	14.5171	-8.4528	white	Subgroup 1.2
ZY37	5.72896	-6.53234	white	Subgroup 1.2
ZY38	10.4117	-18.8391	white	Subgroup 1.2
ZY41	16.2295	1.152	white	Subgroup 1.2
ZY42	17.8187	-0.623476	white	Subgroup 1.2
ZY45	14.4852	12.6864	white	Subgroup 1.2
ZY48	12.6962	-11.4901	white	Subgroup 1.2
ZY54	18.6337	-18.0465	white	Subgroup 1.2
ZY58	9.62551	4.29614	white	Subgroup 1.2
ZY61	16.0873	-25.1923	white	Subgroup 1.2
ZY65	14.3518	-8.02099	white	Subgroup 1.2
ZY66	15.6472	-9.84912	white	Subgroup 1.2
ZY70	18.2899	4.86778	white	Subgroup 1.2
ZY73	16.0928	-5.21427	white	Subgroup 1.2
ZY76	22.1245	-1.46864	white	Subgroup 1.2
ZY80	25.069	-0.381195	white	Subgroup 1.2
ZY85	22.1341	4.91836	white	Subgroup 1.2
ZY90	21.9495	-0.424777	white	Subgroup 1.2
ZY95	19.8562	3.98244	white	Subgroup 1.2
ZY98	12.9586	14.1436	white	Subgroup 1.2
ZY103	12.645	-7.46137	white	Subgroup 1.2
ZY106	0.213217	-13.486	white	Subgroup 1.2
ZY108	13.1487	-24.0798	white	Subgroup 1.2
ZY111	9.11327	-4.69929	white	Subgroup 1.2
ZY116	19.4389	-15.092	white	Subgroup 1.2
ZY121	4.67644	-42.5105	white	Subgroup 1.2
ZY122	12.4693	1.47791	white	Subgroup 1.2
ZY126	14.9374	-8.86745	white	Subgroup 1.2
ZY134	15.3323	-6.68013	white	Subgroup 1.2
ZY139	16.8864	-9.36418	white	Subgroup 1.2
ZY144	5.71856	-0.088832	white	Subgroup 1.2
ZY147	8.06908	-24.7695	white	Subgroup 1.2
ZY153	14.7825	-25.4129	white	Subgroup 1.2
ZY157	7.91432	-9.73454	white	Subgroup 1.2
ZY160	11.6222	-1.73728	white	Subgroup 1.2
ZY163	4.20431	-41.1943	white	Subgroup 1.2
ZY168	9.4961	-3.96039	white	Subgroup 1.2
ZY171	13.3093	-17.6956	white	Subgroup 1.2
ZY178	12.4329	-17.2365	white	Subgroup 1.2
ZY179	17.2158	-3.35251	white	Subgroup 1.2
ZY187	12.6821	-21.1564	white	Subgroup 1.2
ZY190	19.46	-2.95617	white	Subgroup 1.2
ZY192	15.9082	-10.6987	white	Subgroup 1.2
ZY198	16.4922	-13.9408	white	Subgroup 1.2
ZY199	3.08591	-3.54974	white	Subgroup 1.2
ZY208	15.0528	-8.14844	white	Subgroup 1.2
ZY210	13.0807	-38.8247	white	Subgroup 1.2
ZY214	15.3031	-5.19659	white	Subgroup 1.2
ZY219	23.2753	-6.79136	white	Subgroup 1.2
ZY220	17.2393	-21.1271	white	Subgroup 1.2
ZY222	20.0785	-29.7793	white	Subgroup 1.2
ZY224	21.9468	-27.1485	white	Subgroup 1.2
ZY225	17.066	-11.6216	white	Subgroup 1.2
ZY230	20.0049	-8.48929	white	Subgroup 1.2
ZY235	11.3097	-16.2432	white	Subgroup 1.2
ZY237	15.9999	-13.1016	white	Subgroup 1.2
ZY238	13.7467	9.02617	white	Subgroup 1.2
ZY239	17.6024	8.70189	white	Subgroup 1.2
ZY243	19.0996	-6.41425	white	Subgroup 1.2
ZY245	9.43216	-15.5604	white	Subgroup 1.2
ZY252	15.5452	-15.4616	white	Subgroup 1.2
ZY256	18.785	-24.7491	white	Subgroup 1.2
ZY259	18.5149	-10.6957	white	Subgroup 1.2
ZY261	6.14343	-19.74	white	Subgroup 1.2
ZY268	11.0597	-22.5274	white	Subgroup 1.2
ZY271	16.3785	-7.89777	white	Subgroup 1.2
ZY274	14.0762	-30.2997	white	Subgroup 1.2
ZY276	11.3018	-33.5338	white	Subgroup 1.2
ZY282	17.5278	7.73529	white	Subgroup 1.2
ZY283	16.6806	1.51924	white	Subgroup 1.2
ZY286	12.8906	6.70312	white	Subgroup 1.2
ZY294	18.9539	9.4758	white	Subgroup 1.2
ZY297	16.9613	12.6042	white	Subgroup 1.2
ZY302	22.0082	0.17116	white	Subgroup 1.2
ZY306	18.3286	-20.9394	white	Subgroup 1.2
ZY317	20.7263	5.45331	white	Subgroup 1.2
ZY332	18.6927	0.381254	white	Subgroup 1.2
ZY352	14.5773	6.57852	white	Subgroup 1.2
ZY364	12.6296	1.86765	white	Subgroup 1.2
ZY373	18.8295	-2.48293	white	Subgroup 1.2
ZY381	13.7092	14.9479	white	Subgroup 1.2
ZY408	17.8642	0.0394863	white	Subgroup 1.2
ZY409	12.8751	-4.11501	white	Subgroup 1.2
ZY421	20.9655	-9.6252	white	Subgroup 1.2
ZY431	13.8852	-22.5048	white	Subgroup 1.2
ZY439	8.02205	-2.31813	white	Subgroup 1.2
ZY441	19.305	-10.4535	white	Subgroup 1.2
ZY447	17.3315	4.01222	white	Subgroup 1.2
ZY452	22.7066	-16.3852	white	Subgroup 1.2
ZY461	8.69459	-7.89535	white	Subgroup 1.2
ZY465	9.29103	-0.489905	white	Subgroup 1.2
ZY485	7.52664	-11.676	white	Subgroup 1.2
ZY501	11.6826	-8.17567	white	Subgroup 1.2
ZY507	16.2262	-5.88025	white	Subgroup 1.2
ZY517	17.6558	-36.6885	white	Subgroup 1.2
ZY522	12.6632	-2.81029	white	Subgroup 1.2

## Sheet: Table S6
Table S6. Haploid analysis of Hap1
Haploid	A07_1992243 (A/G)	A07_1992431 (C/T)	A07_1992432 (T/G)	A07_1992569 (T/C)	No. of brown fibre accessions	No. of white fibre accessions	origin
Haploid1	AA	CC	TT	TT	5	109	G. hirsutum
Haploid2	GG	TT	GG	CC	62	0	G. barbadense
others	AA	CC	TT	CC	1	0
	AA	TT	GG	CC	5	0
	AA	TT	GG	TT	2	0
	AA	TT	TT	CC	1	0
	GG	CC	TT	CC	6	0
	GG	CC	TT	TT	9	0
	GG	TT	GG	TT	9	0

## Sheet: Table S7
Table S7. Haploid analysis of Hap2
Haploid	scaffold1919_A07_226089 (T/G)	scaffold1919_A07_228215 (C/T)	scaffold1919_A07_228692 (G/T)	No. of brown fibre accessions	No. of white fibre accessions	origin
Haploid1	GG	TT	TT	6	109	G. hirsutum
Haploid2	TT	CC	GG	67	0	G. barbadense
others	TT	CC	TT	6	0
	GG	TT	GG	2	0
	GG	CC	GG	6	0
	GG	CC	TT	3	0
	TT	TT	TT	2	0
	TT	TT	GG	8	0

## Sheet: Table S8
Table S8. Polymorphisms of Gh_A07G2341 in the 209-accession panel
Location	-33	-325	-390	-435	-496	SCAFFOLD1919_A07_29633	No. of brown accessions	No. of white accessions
Haploid1	TA	C	C	G	..	A	19	0
Haploid2	TA	T	T	T	..	A	13	0
Haploid3	..	C	C	G	..	A	8	0
Haploid4	TA	C	C	G	..	C	7	0
Haploid5	TA	T	C	G	..	A	7	0
Haploid6	TA	T	T	T	..	C	7	109
Haploid7	TA	C	C	G	TG	A	6	0
Haploid8	..	C	C	G	TG	A	5	0
Haploid9	TA	C	C	T	..	A	5	0
Haploid10	..	T	T	T	..	A	4	0
Haploid11	..	T	T	T	..	C	2	0
Haploid12	..	T	T	T	TG	A	2	0
Haploid13	TA	C	T	G	..	A	2	0
Haploid14	TA	T	T	T	TG	A	2	0
Haploid15	..	C	C	G	TG	C	1	0
Haploid16	..	C	C	T	..	A	1	0
Haploid17	..	C	C	T	TG	C	1	0
Haploid18	..	T	C	G	..	A	1	0
Haploid19	..	TC	T	T	..	GT	1	0
Haploid20	..	T	T	G	..	A	1	0
Haploid21	..	T	T	G	..	C	1	0
Haploid22	TA	C	T	T	..	C	1	0
Haploid23	TA	T	C	T	..	C	1	0
Haploid24	TA	T	T	G	..	C	1	0
Haploid25	TA	T	T	G	TG	A	1	0
".." means deletion of SNPs, the transcription start site (TSS) as "0" location in Gh_A07G2341

## Sheet: Table S9
Table S9. SNP density and LD across 26 chromosomes
Chromosome	SNP	Length (Mb)	SNPs/Mb	LD (kb)
A01	134706	100	1347.06	210
A02	90903	84	1082.18	180
A03	95836	100	958.36	200
A04	66353	63	1053.22	150
A05	123434	92	1341.67	260
A06	234679	103	2278.44	1200
A07	100717	78	1291.24	220
A08	277840	103	2697.48	1800
A09	117800	75	1570.67	220
A10	158183	100	1581.83	180
A11	119205	93	1281.77	220
A12	94624	87	1087.63	200
A13	149513	80	1868.91	650
D01	115756	61	1897.64	200
D02	113121	67	1688.37	240
D03	47184	47	1003.91	220
D04	49862	51	977.686	250
D05	74590	62	1203.06	200
D06	103469	64	1616.7	500
D07	93330	55	1696.91	280
D08	145069	66	2198.02	3400
D09	84025	51	1647.55	500
D10	87376	63	1386.92	240
D11	91873	66	1392.02	600
D12	75167	60	1252.78	300
D13	80100	60	1335	480
D subgenome	1160922	773	1501.84	437.692
A subgenome	1763793	1158	1523.14	570
LD decay of respective chromosme was calculated at half of the maximum LD.

## Sheet: Table S10
Table S10. Analysis of variance (ANOVA) results of the shade index (SI)
Source	df	SS	MS	F-value	P	Heritability
Replicate/Environment	2	59	29.67	0.452	0.6367	0.9
Genotype/Environment	194	4995	25.75	0.958	0.622
Genotype	99	24455	247.02	9.195	< 2e-16
Environment	2	566	283.03	10.535	0.0000397
df, degrees of freedom; SS, sum of squares; MS, mean square.

[truncated: 10 more sheets: Table S11, Table S12, Table S13, Table S14, Table S15, Table S16, Table S17, Table S18, Table S19, Table S20]
